# Supplementary material for: A portable system for processing donated whole blood into high quality components without centrifugation
Source: PLoS One. 2018 Jan 18;13(1):e0190827. doi: 10.1371/journal.pone.0190827 (PMC5773086; doi:10.1371/journal.pone.0190827)
Supplement: S1 Table — (XLSX) [file pone.0190827.s001.xlsx]

## Sheet: Component Volumes
			Component Volume mL
			Whole Blood		Centrifuge				Passive Separation
		Donor #			pRBCs	PC	Plasma		RBCs	PC	Plasma
		1	580		185.6	26	77		208	25	59
		2	545		175	32.2	87.1		203	28.4	66
		3	585		161	39.5	93.5		158	41.5	103
		4	570		181	32	79.2		201	29.3	69
		5	555		165.4	29.4	98.4		187.9	31.3	73.7
		6	535		200	21.5	75		235.5	21.6	48
		Average	561.667		178	30.1	85.0333		198.9	29.5167	69.7833
		Stdev	19.9165		14.1952	6.12601	9.52736		25.4456	6.79924	18.571
		P Value							0.0108639	0.574346	0.0392182

## Sheet: Whole Blood and pRBCs
			WBC (103/µL)				Platelet Count (103/µL)				Hematocrit %				Hemolysis %				Hemoglobin [g/dL]				PS Exposure %				ATP (µmol/g of Hb)				2,3 - DPG (µmol/g of Hb)				Lactate (mmol/L)				Glucose (mg/dL)				Sodium (mmol/L)				pH
	Donor #		Whole Blood	Centrifuge	Passive Separation		Whole Blood	Centrifuge	Passive Separation		Whole Blood	Centrifuge	Passive Separation		Whole Blood	Centrifuge	Passive Separation		Whole Blood	Centrifuge	Passive Separation		Whole Blood	Centrifuge	Passive Separation		Whole Blood	Centrifuge	Passive Separation		Whole Blood	Centrifuge	Passive Separation		Whole Blood	Centrifuge	Passive Separation		Whole Blood	Centrifuge	Passive Separation		Whole Blood	Centrifuge	Passive Separation		Whole Blood	Centrifuge	Passive Separation
	1		4.5	0	0		188	0	0		35.1	37.8	40.9		0.42	0.22	0.16		11.9	12.1	12.9		0.31	0.17	0.17		4.33	4.33	4.56		17.7	17.05	17.41		2.37	1.64	1.55		356	497	495		142	135	135		7.092	6.825	6.84
	2		4.2	0	0		140	0	0		36.6	45.9	39.2		0.17	0.08	0.06		12.7	15	13		0.17	0.06	0.06		4.27	4.4	4.26		15.39	14.79	14.97		2.38	2.31	2.3		369	524	505		145	133	135		7	6.865	6.914
	3		3.7	0	0		171	0	0		30.2	46.1	45.7		0.18	0.04	0.04		10.2	13.6	13.6		0.21	0.09	0.12		4.24	4.44	4.46		16.33	16.06	16.32		2.94	1.81	2.15		357	536	555		144	134	134		6.966	6.692	6.742
	4		5.92	0	0		112	0	0		34.4	47.1	40.2		0.13	0.05	0.08		11.8	15.5	13		0.29	0.1	0.1		4.17	3.92	4.11		15.2	14.01	14.49		2.51	1.9	1.7		346	513	508		144	135	135		6.986	6.811	6.82
	5		3.9	0	0		168	0	0		29.1	41.3	36		0.18	0.06	0.12		10.5	13.6	12		0.15	0.07	0.08		4.66	4.33	4.59		14.52	14.17	14.66		2.54	1.77	1.67		382	553	533		142	133	134		7.075	6.793	6.795
	6		5.94	0	0		181	0	0		37.2	44.2	39		0.17	0.08	0.09		12	13.5	12		0.31	0.17	0.19		4.52	4.3	4.43		16.9	15.54	16.87		3.05	2.04	2.11		374	519	493		146	136	137		7.003	6.862	6.846
	Average		4.69333	0	0		160	0	0		33.7667	43.7333	40.1667		0.208333	0.0883333	0.0916667		11.5167	13.8833	12.75		0.24	0.11	0.12		4.365	4.28667	4.40167		16.0067	15.27	15.7867		2.63167	1.91167	1.91333		364	523.667	514.833		143.833	134.333	135		7.02033	6.808	6.82617
	Sdev		0.995563	0	0		28.6845	0	0		3.36135	3.5489	3.18789		0.105341	0.066458	0.0430891		0.962116	1.2123	0.631664		0.0723878	0.0485798	0.0509902		0.187056	0.18694	0.184328		1.18416	1.17417	1.24185		0.291576	0.236425	0.31014		13.3116	19.2838	24.318		1.60208	1.21106	1.09545		0.05093	0.0634728	0.0572588
	P value			#DIV/0!				#DIV/0!				0.0821822				0.851109				0.0795329				0.110567				0.121295				0.0287958				0.983606				0.246365				0.101939				0.152788

## Sheet: Platelets
				Flow rate mL/min		WBC (103/µL)			Platlet Count (103/µL)			PC Recovery %			P-Selectin %				PS Exposure %				pH			Hemoglobin [g/dL]			TRAP (AUC)			ADP (AUC)			Collagen (AUC)
		Donor #		Device		Centrifuge	Passive Separation		Centrifuge	Passive Separation		Centrifuge	Device		Whole Blood	Centrifuge	Passive Separation		Whole Blood	Centrifuge	Passive Separation		Centrifuge	Passive Separation		Centrifuge	Passive Separation		Centrifuge	Passive Separation		Centrifuge	Passive Separation		Centrifuge	Passive Separation
		1		3.36		4.4	0.3		1158	1002		92.44	88.35		0.85	10.7	4.4		1	2.4	1		7.297	7.35		0.2	0.1		N/A	N/A		N/A	N/A		N/A	N/A
		2		2.86		3	0.3		872	811		97.87	86.17		1.85	7.35	3.25		0.7	1.6	0.7		7.387	7.393		0.1	0.1		18371	20805		15424	16216		71082	78155
		3		2.95		5.1	1.1		1037	794		93.19	79.4		2.75	11.15	3.75		1.1	2.8	1.4		7.206	7.319		0.2	0.1		17937	18513		17674	17815		70376	70404
		4		3.37		8.09	0.1		846	708		97.72	90.92		4.87	11.88	7		2.3	3.2	1.4		7.451	7.494		0.1	0		16829	18302		16494	17778		62921	70190
		5		3.09		3.32	0.26		1104	826		96.91	89.75		3.33	14.29	8.69		0.9	2.7	2.7		7.305	7.364		0	0		17176	17452		16635	16618		68444	69287
		6		3.16		4.75	0.05		1890	1097		99.09	90.3		2.23	18.01	4.21		1.7	7.1	0.9		7.229	7.37		0	0		17779	18485		16158	15840		68634	72381
		Average		3.13167		4.77667	0.351667		1151.17	873		96.2033	87.4817		2.64667	12.23	5.21667		1.28333	3.3	1.35		7.3125	7.38167		0.1	0.05		17618.4	18711.4		16477	16853.4		68291.4	72083.4
		Sdev		0.208942		1.8168	0.381598		382.685	145.833		2.72592	4.30577		1.37529	3.60822	2.14213		0.601387	1.93701	0.717635		0.0931059	0.0602085		0.0894427	0.0547723		614.934	1247.75		816.797	903.912		3206.04	3576.94
		P value				0.00227157			0.0492749			0.00176607				0.00452034				0.0792138			0.0184145			0.0755868			0.0483468			0.264915			0.066199

## Sheet: Plasma
				WBC (103/µL)			Platlet Count (103/µL)			Hemoglobin [g/dL]			sCD40L ng/mL			TxB2 ng/mL			Total Protien mg/mL			Factor VIII (IU/mL)			Factor XI (IU/mL)
		Donor #		Centrifuge	Passive Separation		Centrifuge	Passive Separation		Centrifuge	Passive Separation		Centrifuge	Passive Separation		Centrifuge	Passive Separation		Centrifuge	Passive Separation		Centrifuge	Passive Separation		Centrifuge	Passive Separation
		1		0.02	0.01		16	56		0	0		2.014	1.663		0.61	0.51		N/A	N/A		1.74	1.68		0.988	0.934
		2		0.01	0.01		7	64		0	0		2.206	2.047		0.647	0.582		57.19	51.72		0.902	0.864		0.862	0.864
		3		0.01	0.02		32	83		0	0		1.445	1.301		0.403	0.341		45.54	47.11		1.34	1.27		1.19	1.11
		4		0	0		6	30		0	0		1.492	1.323		0.36	0.319		38.6	38.79		1.68	1.49		0.868	0.703
		5		0.02	0.01		6	28		0	0		1.584	1.411		0.413	0.369		54.04	70.81		0.779	0.711		0.845	0.882
		6		0.01	0.01		5	53		0	0		1.823	1.658		0.403	0.376		29.31	50.36		1.701	1.628		0.488	0.726
		Average		0.0116667	0.01		12	52.3333		0	0		1.76067	1.56717		0.472667	0.416167		44.936	51.758		1.357	1.27383		0.8735	0.869833
		Sdev		0.00752773	0.00632456		10.6019	20.887		0	0		0.306406	0.283734		0.122649	0.105105		11.3768	11.7761		0.426791	0.405436		0.229289	0.148661
		P value		0.610881			0.00104248			#DIV/0!			0.00172607			0.00289798			0.253474			0.012846			0.950437
